# Supplementary material for: Unlocking the Antioxidant, Enzyme Inhibitory and Acaricidal Potential of Azadirachta indica Phytoconstituents Using In Vitro and In Silico Approaches
Source: Food Sci Nutr. 2025 Nov 29;13(12):e71204. doi: 10.1002/fsn3.71204 (PMC12664285; doi:10.1002/fsn3.71204)
Supplement: Supplementary file 2 — Data S2: fsn371204‐sup‐0002‐DataS2.xlsx [file FSN3-13-e71204-s001.xlsx]

## Sheet: Sheet1
			Azadirachta indica – Mortality Rate (%)
			Concentration	Time	Mean (%)	SD (%)			Anova: Single Factor
			25 mg/ml	2 Hour	2.56	0.43
			25 mg/ml	4 Hour	4.67	1.2			SUMMARY
			25 mg/ml	6 Hour	7.87	0.31			Groups	Count	Sum	Average	Variance
			50 mg/ml	2 Hour	4.39	0.57			Mean (%)	12	89.8	7.48333	8.64164
			50 mg/ml	4 Hour	5.94	1.01			SD (%)	12	9.04	0.753333	0.183933
			50 mg/ml	6 Hour	8.56	0.15
			75 mg/ml	2 Hour	6.17	0.32
			75 mg/ml	4 Hour	7.73	1.42			ANOVA
			75 mg/ml	6 Hour	11.93	0.53			Source of Variation	SS	df	MS	F	P-value	F crit
			100 mg/ml	2 Hour	8.36	0.9			Between Groups	271.757	1	271.757	61.5841	8.11252e-08	4.30095
			100 mg/ml	4 Hour	9.2	0.86			Within Groups	97.0813	22	4.41279
			100 mg/ml	6 Hour	12.42	1.34
									Total	368.839	23
			Positive Control – Ivermectin (1% w/v)
			Time	Mean (%)	SD (%)
			2 Hour	6.46	0.47				Anova: Single Factor
			4 Hour	11.43	0.62
			6 Hour	14.56	0.75				SUMMARY
									Groups	Count	Sum	Average	Variance
									Mean (%)	3	32.45	10.8167	16.6846
									SD (%)	3	1.84	0.613333	0.0196333
									ANOVA
									Source of Variation	SS	df	MS	F	P-value	F crit
									Between Groups	156.162	1	156.162	18.6973	0.0124079	7.70865
									Within Groups	33.4085	4	8.35213
									Total	189.571	5
